# Supplementary material for: A streamlined tandem affinity purification of His-MBP-SpyCas9, without buffer exchange, suitable for in vitro cleavage applications
Source: MethodsX. 2025 May 12;14:103368. doi: 10.1016/j.mex.2025.103368 (PMC12143660; doi:10.1016/j.mex.2025.103368)
Supplement: Supplementary file 3 [file mmc3.xlsx]

## Sheet: Sheet1
Sequence name	Strand 1	Strand 2
Reporter 1	AGTTGTTGCTATCAATCATATCGTTGACTTTAAGCGGCAGAAAC	GTTTCTGCCGCTTAAAGTCAACGATATGATTGATAGCAACAACT
Reporter 2	AGTTGTTGCTATCAATCATATCGTTGACTTTAAGATTCAGAAAC	GTTTCTGAATCTTAAAGTCAACGATATGATTGATAGCAACAACT
Reporter 3	FAM-TTGCTATCAATCATATCGTTGACTTTAAGCGGC	GTTTCTGCCGCTTAAAGTCAACGATATGATTGATAGCAACAACT
Oligo on target sgRNA	TAGGATCATATCGTTGACTTTAAG	AAACCTTAAAGTCAACGATATGAT
M13/pUC Fwd	CCCAGTCACGACGTTGTAAAACG
tracrRNA Rev	GCACCGACTCGGTGCCACTT
Reporter 3 Ctr - NTS	FAM-TTGCTATCAATCATATCGTTGACTTTAAGCGGC
Reporter 3 Ctr+ TS	AAAGTCAACGATATGATTGATAGCAACAACT
sgRNA On target	GATCATATCGTTGACTTTAAGGTTTTAGAGCTAGAAATAGCAAGTTAAAATAAGGCTAGTCCGTTATCAACTTGAAAAAGTGGCACCGAGTCGGTGC
sgRNA Scramble	AGACCGAGAGAGGGTCTCAGTTTTAGAGCTAGAAATAGCAAGTTAAAATAAGGCTAGTCCGTTATCAACTTGAAAAAGTGGCACCGAGTCGGTGC
